# Supplementary material for: Identifying Health-Related Conditions Associated with Tinnitus in Young Adults
Source: Audiol Res. 2023 Jul 20;13(4):546–62. doi: 10.3390/audiolres13040048 (PMC10366783; doi:10.3390/audiolres13040048)
Supplement: Supplementary file 1 [file audiolres-13-00048-s001.zip]

Archive with 1 entries (1 files):
- audiolres-2332514-supplementary.pdf
